# Supplementary material for: How Perceived Control and Task Value Relate to Achievement Emotions in Academic Study Settings
Source: Behav Sci (Basel). 2026 May 16;16(5):791. doi: 10.3390/bs16050791 (PMC13203922; doi:10.3390/bs16050791)
Supplement: Supplementary file 1 [file behavsci-16-00791-s001.zip]

Archive with 1 entries (1 files):
- behavsci-4250418-supplementary.pdf
